# Supplementary material for: MHC Hammer reveals genetic and non-genetic HLA disruption in cancer evolution
Source: Nat Genet. 2024 Oct 2;56(10):2121–31. doi: 10.1038/s41588-024-01883-8 (PMC11525181; doi:10.1038/s41588-024-01883-8)
Supplement: Supplementary file 3 — The frequency of alternative splicing events in common HLA alleles in the GTEx dataset. [file 41588_2024_1883_MOESM3_ESM.csv]

allele	start	end	sj_type	exon_intron_name	sj_consequence	n_individuals_with_as_event_in_breast	n_individuals_with_as_event_in_lung	n_individuals_with_allele_breast	n_individuals_with_allele_lung	fraction_of_alleles_with_event_lung	fraction_of_alleles_with_event_breast
HLA-A*01:01:01:01	774	1869	complete_exon_skip	exon_3	Inframe - no PTC	2	4	80	100	0.04	0.025
HLA-A*01:01:01:01	1232	1869	partial_exon_skip	exon_3	Frameshift - PTC	6	19	80	100	0.19	0.075
HLA-A*01:01:01:01	1291	2247	complete_exon_skip	exon_4	Inframe - no PTC	1	1	80	100	0.01	0.0125
HLA-A*01:01:01:01	2146	2806	complete_exon_skip	exon_5	Inframe - no PTC	15	19	80	100	0.19	0.1875
HLA-A*01:01:01:01	2365	2810	partial_exon_skip	exon_6	Frameshift - no PTC	10	17	80	100	0.17	0.125
HLA-A*02:01:01:01	1291	1938	partial_exon_skip	exon_4	Inframe - no PTC	47	75	124	138	0.543478260869565	0.379032258064516
HLA-A*02:01:01:01	2167	2820	complete_exon_skip	exon_5	Inframe - no PTC	0	2	124	138	0.0144927536231884	0
HLA-A*02:01:01:01	2383	2802	partial_intron_retention	intron_5	Inframe - no PTC	44	80	124	138	0.579710144927536	0.354838709677419
HLA-A*02:01:01:01	2383	2824	partial_exon_skip	exon_6	Frameshift - no PTC	7	12	124	138	0.0869565217391304	0.0564516129032258
HLA-A*03:01:01:01	2145	2805	complete_exon_skip	exon_5	Inframe - no PTC	1	1	75	85	0.0117647058823529	0.0133333333333333
HLA-A*03:01:01:01	2364	2698	partial_intron_retention	intron_5	Frameshift - no PTC	1	4	75	85	0.0470588235294118	0.0133333333333333
HLA-A*03:01:01:01	2364	2787	partial_intron_retention	intron_5	Inframe - no PTC	0	2	75	85	0.0235294117647059	0
HLA-A*03:01:01:01	2364	2809	partial_exon_skip	exon_6	Frameshift - no PTC	7	15	75	85	0.176470588235294	0.0933333333333333
HLA-A*24:02:01:01	774	935	partial_intron_retention	intron_2	Frameshift - PTC	0	3	91	85	0.0352941176470588	0
HLA-A*24:02:01:01	774	1869	complete_exon_skip	exon_3	Inframe - no PTC	0	1	91	85	0.0117647058823529	0
HLA-A*24:02:01:01	1724	1869	partial_intron_retention	intron_3	Frameshift - PTC	0	1	91	85	0.0117647058823529	0
HLA-A*24:02:01:01	2146	2806	complete_exon_skip	exon_5	Inframe - no PTC	75	84	91	85	0.988235294117647	0.824175824175824
HLA-A*24:02:01:01	2365	2810	partial_exon_skip	exon_6	Frameshift - no PTC	2	6	91	85	0.0705882352941176	0.021978021978022
HLA-B*07:02:01:01	1166	1745	complete_exon_skip	exon_6	Inframe - no PTC	6	12	69	72	0.166666666666667	0.0869565217391304
HLA-B*07:02:01:01	1305	1763	partial_exon_skip	exon_5	Inframe - no PTC	0	1	69	72	0.0138888888888889	0
HLA-B*07:02:01:01	1861	1955	partial_exon_skip	exon_5	Frameshift - PTC	2	3	69	72	0.0416666666666667	0.0289855072463768
HLA-B*07:02:01:01	2232	2376	partial_intron_retention	intron_3	Inframe - PTC	19	32	69	72	0.444444444444444	0.27536231884058
HLA-B*07:02:01:01	2446	2805	partial_intron_retention	intron_3	Frameshift - PTC	0	2	69	72	0.0277777777777778	0
HLA-B*08:01:01:01	1166	1273	partial_exon_skip	exon_6	Frameshift - PTC	1	4	73	86	0.0465116279069768	0.0136986301369863
HLA-B*08:01:01:01	1166	1745	complete_exon_skip	exon_6	Inframe - no PTC	14	23	73	86	0.267441860465116	0.191780821917808
HLA-B*08:01:01:01	1296	1745	partial_exon_skip	exon_6	Inframe - no PTC	1	4	73	86	0.0465116279069768	0.0136986301369863
HLA-B*08:01:01:01	1323	1745	partial_intron_retention	intron_5	Inframe - no PTC	1	2	73	86	0.0232558139534884	0.0136986301369863
HLA-B*08:01:01:01	1334	1745	partial_intron_retention	intron_5	Frameshift - no PTC	6	8	73	86	0.0930232558139535	0.0821917808219178
HLA-B*08:01:01:01	1861	1955	partial_exon_skip	exon_5	Frameshift - PTC	1	2	73	86	0.0232558139534884	0.0136986301369863
HLA-B*08:01:01:01	2232	2374	partial_intron_retention	intron_3	Inframe - PTC	6	14	73	86	0.162790697674419	0.0821917808219178
HLA-B*08:01:01:01	2232	3325	complete_exon_skip	exon_3	Inframe - no PTC	0	2	73	86	0.0232558139534884	0
HLA-B*08:01:01:01	2444	2803	partial_intron_retention	intron_3	Frameshift - PTC	0	1	73	86	0.0116279069767442	0
HLA-B*15:01:01:01	1305	1966	complete_exon_skip	exon_5	Inframe - no PTC	0	1	32	43	0.0232558139534884	0
HLA-B*15:01:01:01	1334	1745	partial_intron_retention	intron_5	Frameshift - no PTC	2	2	32	43	0.0465116279069768	0.0625
HLA-B*15:01:01:01	2243	2387	partial_intron_retention	intron_3	Frameshift - PTC	1	5	32	43	0.116279069767442	0.03125
HLA-B*27:05:02:01	1167	1274	partial_exon_skip	exon_6	Frameshift - PTC	1	1	23	35	0.0285714285714286	0.0434782608695652
HLA-B*27:05:02:01	1167	1746	complete_exon_skip	exon_6	Inframe - no PTC	5	9	23	35	0.257142857142857	0.217391304347826
HLA-B*27:05:02:01	1297	1746	partial_exon_skip	exon_6	Inframe - no PTC	1	1	23	35	0.0285714285714286	0.0434782608695652
HLA-B*27:05:02:01	1324	1746	partial_intron_retention	intron_5	Inframe - no PTC	2	3	23	35	0.0857142857142857	0.0869565217391304
HLA-B*27:05:02:01	1335	1746	partial_intron_retention	intron_5	Frameshift - no PTC	0	1	23	35	0.0285714285714286	0
HLA-B*27:05:02:01	2233	2377	partial_intron_retention	intron_3	Frameshift - PTC	0	5	23	35	0.142857142857143	0
HLA-B*27:05:02:01	2233	3327	complete_exon_skip	exon_3	Inframe - no PTC	0	1	23	35	0.0285714285714286	0
HLA-B*35:01:01:01	538	1199	complete_exon_skip	exon_5	Inframe - no PTC	8	10	18	34	0.294117647058824	0.444444444444444
HLA-B*35:01:01:01	556	978	partial_intron_retention	intron_5	Inframe - no PTC	0	1	18	34	0.0294117647058824	0
HLA-B*35:01:01:01	1094	1199	partial_exon_skip	exon_5	Frameshift - PTC	0	2	18	34	0.0588235294117647	0
HLA-B*35:01:01:01	1124	1199	partial_intron_retention	intron_4	Frameshift - PTC	0	1	18	34	0.0294117647058824	0
HLA-B*35:01:01:01	1130	1199	partial_intron_retention	intron_4	Frameshift - PTC	0	1	18	34	0.0294117647058824	0
HLA-B*35:01:01:01	1476	1620	partial_intron_retention	intron_3	Frameshift - PTC	0	3	18	34	0.0882352941176471	0
HLA-B*35:01:01:01	1476	2571	complete_exon_skip	exon_3	Inframe - no PTC	0	2	18	34	0.0588235294117647	0
HLA-B*40:01:02:01	1166	1273	partial_exon_skip	exon_6	Frameshift - PTC	0	1	31	37	0.027027027027027	0
HLA-B*40:01:02:01	1166	1745	complete_exon_skip	exon_6	Inframe - no PTC	6	10	31	37	0.27027027027027	0.193548387096774
HLA-B*40:01:02:01	1861	1955	partial_exon_skip	exon_5	Frameshift - PTC	3	4	31	37	0.108108108108108	0.0967741935483871
HLA-B*40:01:02:01	2232	2376	partial_intron_retention	intron_3	Inframe - PTC	8	16	31	37	0.432432432432432	0.258064516129032
HLA-B*40:01:02:01	2232	3326	complete_exon_skip	exon_3	Inframe - no PTC	0	2	31	37	0.0540540540540541	0
HLA-B*44:02:01:01	1166	1273	partial_exon_skip	exon_6	Frameshift - PTC	2	3	49	55	0.0545454545454545	0.0408163265306122
HLA-B*44:02:01:01	1166	1745	complete_exon_skip	exon_6	Inframe - no PTC	5	14	49	55	0.254545454545455	0.102040816326531
HLA-B*44:02:01:01	1334	1745	partial_intron_retention	intron_5	Frameshift - no PTC	1	1	49	55	0.0181818181818182	0.0204081632653061
HLA-B*44:02:01:01	1861	1955	partial_exon_skip	exon_5	Frameshift - PTC	0	1	49	55	0.0181818181818182	0
HLA-B*44:02:01:01	2232	2376	partial_intron_retention	intron_3	Frameshift - PTC	5	16	49	55	0.290909090909091	0.102040816326531
HLA-B*44:02:01:01	2232	3325	complete_exon_skip	exon_3	Inframe - no PTC	0	2	49	55	0.0363636363636364	0
HLA-B*44:03:01:01	1166	1273	partial_exon_skip	exon_6	Frameshift - PTC	1	5	28	32	0.15625	0.0357142857142857
HLA-B*44:03:01:01	1166	1745	complete_exon_skip	exon_6	Inframe - no PTC	7	9	28	32	0.28125	0.25
HLA-B*44:03:01:01	1323	1745	partial_intron_retention	intron_5	Inframe - no PTC	1	1	28	32	0.03125	0.0357142857142857
HLA-B*44:03:01:01	1334	1745	partial_intron_retention	intron_5	Frameshift - no PTC	1	2	28	32	0.0625	0.0357142857142857
HLA-B*44:03:01:01	1861	1955	partial_exon_skip	exon_5	Frameshift - PTC	2	3	28	32	0.09375	0.0714285714285714
HLA-B*44:03:01:01	2232	2376	partial_intron_retention	intron_3	Frameshift - PTC	2	6	28	32	0.1875	0.0714285714285714
HLA-B*44:03:01:01	2232	3325	complete_exon_skip	exon_3	Inframe - no PTC	1	2	28	32	0.0625	0.0357142857142857
HLA-B*57:01:01:01	1167	1746	complete_exon_skip	exon_6	Inframe - no PTC	4	7	25	39	0.17948717948718	0.16
HLA-B*57:01:01:01	1587	1746	partial_intron_retention	intron_5	Frameshift - PTC	2	5	25	39	0.128205128205128	0.08
HLA-B*57:01:01:01	1862	1967	partial_exon_skip	exon_5	Frameshift - PTC	2	5	25	39	0.128205128205128	0.08
HLA-B*57:01:01:01	2244	2388	partial_intron_retention	intron_3	Frameshift - PTC	4	9	25	39	0.230769230769231	0.16
HLA-B*57:01:01:01	2244	3340	complete_exon_skip	exon_3	Inframe - no PTC	0	1	25	39	0.0256410256410256	0
HLA-C*02:02:02:01	1264	1943	complete_exon_skip	exon_5	Inframe - no PTC	21	39	24	42	0.928571428571429	0.875
HLA-C*02:02:02:01	1282	1702	partial_intron_retention	intron_5	Inframe - no PTC	1	5	24	42	0.119047619047619	0.0416666666666667
HLA-C*02:02:02:01	3552	3727	partial_exon_skip	exon_2	Frameshift - PTC	2	2	24	42	0.0476190476190476	0.0833333333333333
HLA-C*03:03:01:01	1273	1952	complete_exon_skip	exon_5	Inframe - no PTC	12	18	40	44	0.409090909090909	0.3
HLA-C*03:03:01:01	1291	1711	partial_intron_retention	intron_5	Inframe - no PTC	39	44	40	44	1	0.975
HLA-C*03:03:01:01	2304	2815	partial_intron_retention	intron_3	Inframe - PTC	1	1	40	44	0.0227272727272727	0.025
HLA-C*03:04:01:01	1129	1239	partial_exon_skip	exon_7	Frameshift - no PTC	1	2	57	70	0.0285714285714286	0.0175438596491228
HLA-C*03:04:01:01	1273	1952	complete_exon_skip	exon_5	Inframe - no PTC	45	57	57	70	0.814285714285714	0.789473684210526
HLA-C*03:04:01:01	1291	1711	partial_intron_retention	intron_5	Inframe - no PTC	57	70	57	70	1	1
HLA-C*03:04:01:01	1830	1952	partial_exon_skip	exon_5	Frameshift - PTC	0	1	57	70	0.0142857142857143	0
HLA-C*04:01:01:01	895	1005	partial_exon_skip	exon_7	Frameshift - no PTC	3	9	64	94	0.0957446808510638	0.046875
HLA-C*04:01:01:01	1030	1477	partial_exon_skip	exon_6	Inframe - no PTC	1	1	64	94	0.0106382978723404	0.015625
HLA-C*04:01:01:01	1039	1718	complete_exon_skip	exon_5	Inframe - no PTC	64	94	64	94	1	1
HLA-C*04:01:01:01	1057	1477	partial_intron_retention	intron_5	Inframe - no PTC	0	1	64	94	0.0106382978723404	0
HLA-C*05:01:01:01	1127	1237	partial_exon_skip	exon_7	Frameshift - no PTC	0	1	51	63	0.0158730158730159	0
HLA-C*05:01:01:01	1262	1709	partial_exon_skip	exon_6	Inframe - no PTC	1	1	51	63	0.0158730158730159	0.0196078431372549
HLA-C*05:01:01:01	1289	1709	partial_intron_retention	intron_5	Inframe - no PTC	2	1	51	63	0.0158730158730159	0.0392156862745098
HLA-C*06:02:01:01	1127	1237	partial_exon_skip	exon_7	Frameshift - no PTC	2	9	58	77	0.116883116883117	0.0344827586206897
HLA-C*06:02:01:01	1271	1950	complete_exon_skip	exon_5	Inframe - no PTC	41	65	58	77	0.844155844155844	0.706896551724138
HLA-C*06:02:01:01	1289	1709	partial_intron_retention	intron_5	Inframe - no PTC	8	18	58	77	0.233766233766234	0.137931034482759
HLA-C*06:02:01:01	1828	1950	partial_exon_skip	exon_5	Frameshift - PTC	1	4	58	77	0.051948051948052	0.0172413793103448
HLA-C*06:02:01:01	2302	2813	partial_intron_retention	intron_3	Inframe - PTC	1	1	58	77	0.012987012987013	0.0172413793103448
HLA-C*07:01:01:01	1129	1239	partial_exon_skip	exon_7	Frameshift - no PTC	16	32	68	86	0.372093023255814	0.235294117647059
HLA-C*07:01:01:01	1133	1241	partial_exon_skip	exon_6	Frameshift - PTC	1	2	68	86	0.0232558139534884	0.0147058823529412
HLA-C*07:01:01:01	1133	1712	complete_exon_skip	exon_6	Inframe - no PTC	4	10	68	86	0.116279069767442	0.0588235294117647
HLA-C*07:02:01:01	1129	1239	partial_exon_skip	exon_7	Frameshift - no PTC	15	32	91	93	0.344086021505376	0.164835164835165
HLA-C*07:02:01:01	1133	1241	partial_exon_skip	exon_6	Frameshift - PTC	0	1	91	93	0.010752688172043	0
HLA-C*07:02:01:01	1133	1712	complete_exon_skip	exon_6	Inframe - no PTC	4	8	91	93	0.0860215053763441	0.043956043956044
HLA-C*07:02:01:01	1291	1712	partial_intron_retention	intron_5	Inframe - no PTC	3	3	91	93	0.032258064516129	0.032967032967033
HLA-C*08:02:01:01	1289	1709	partial_intron_retention	intron_5	Inframe - no PTC	1	1	37	35	0.0285714285714286	0.027027027027027
HLA-C*12:03:01:01	1271	1950	complete_exon_skip	exon_5	Inframe - no PTC	21	28	29	35	0.8	0.724137931034483
HLA-C*12:03:01:01	1289	1709	partial_intron_retention	intron_5	Inframe - no PTC	1	6	29	35	0.171428571428571	0.0344827586206897
